# Supplementary material for: Maintenance of graft tissue–resident Foxp3+ cells is necessary for lung transplant tolerance in mice
Source: J Clin Invest. 2025 Mar 18;135(10):e178975. doi: 10.1172/JCI178975 (PMC12077894; doi:10.1172/JCI178975)
Supplement: Supporting data values [file jci-135-178975-s293.xlsx]

## Sheet: Figure 1
Figure 1E	Lung	Spleen		Figure 1 F	Lung	Spleen		Figure 1G	Lung	Spleen		Lung	Spleen		Lung	Spleen		Figure 1 H	Lung	Spleen		Figure 1 I	Lung	Spleen
	18	11			37.5	49			56.7	18.1		41.5	77.4		1.33	4.27			46.7	20.4			43.4	17.5
	13.9	10.7			38.2	44.6		Tem	50.3	23.5	Tcm	46.2	72.3	Naïve	3.3	3.87			37	26.1			35.5	21.2
	18.8	8.54			44.7	49.1			60.4	18		37.1	77.7		2.01	4.02			38.5	20.5			61	21.7
	14.3	7.66			35	51.4			65.4	20.8		33.2	73.6		0.98	4.69			46.3	19.7			61.1	23

## Sheet: Figure 2
Figure 2 C	Helios	Neuropilin		Figure 2 E	GFP- cells
	92.4	93			0.28
	94.3	90.3			0.21
	97.1	97.1			0.17
	95.3	96.2

## Sheet: Figure 3
Figure3 G	45.2	45.1		Figure3 H	45.2	45.1		Figure 3 I	45.2	45.1
	77.5	67.8			20.1	30.2			0.61	0.81
	78.2	62.8			20.7	35.2			0.15	0.94
	81.2	61.6			17.6	33.3			0.29	2.48
	76	53.2			21.8	41			0.58	3.49

## Sheet: Figure 4
Figure4 D	No depletion	Foxp3 depletion		Figure4 E	No depletion	Foxp3 depletion		FIgure4 F	No depletion	Foxp3 depletion		Figure4 G		No depletion								Foxp3 depletion					Figure4 H	No depletion	Foxp3 depletion
	3.05	9.96			7.35	12.9			6.29	16.7			1:8	2307	955	793	2413	1127	2038			7915	7235	4050	1247			1	3
	4.31	8.48			5.8	10.5			2.14	11.3			1:32	996	560	361	819	457	1053			2857	2730	1458	462			1	2
	4.8	8.94			5.51	17.5			13.7	11.9			1:128	361	239	149	232	165	453			764	823	458	190			0	1
	4.13	8.25			6.83	11.7			3.62	10.5			1:512	129	112	63.9	94.2	80.2	234			246	224	151	107			0	2
									1.38

## Sheet: Figure 5
Figure5 C	Control IgG + Foxp3 depletion							Anti-CD20 +Foxp3 depletion					Figure5 D	Control IgG	anti-CD20
	1:8	1947	3781	2274	2086			1483	915	674	775			3	2
	1:32	705	1277	832	736			567	304	302	463			2	2
	1:128	299	452	330	263			211	114	129	226			3	1
	1:512	109	152	123	102			95.9	73.3	65.1	132			3	2
														3	2

## Sheet: Figure 6 
Figure6 C	WT	CD4 KO	Figure6 D	WT						CD4 KO
	1	2		1:8	893	1435	1020	511		3801	2103	1415
	1	1		1:32	427	584	356	243		1846	790	546
	0	1		1:128	177	199	138	130		607	312	202
	1			1:512	89.6	86.1	70.9	77.9		208	114	91.7

## Sheet: Figure 7
FIgure7 A	PBS	IL-33		Figure7 B	PBS	IL-33		Figure7 C	PBS	IL-33		PBS	IL-33		PBS	IL-33		Figure7 D	PBS	IL-33		Figure7 E	PBS	IL-33		Figure7 G	PBS	IL-33		Figure7 H		PBS + Foxp3 depletion						IL-33 + Foxp3 depletion
	11	26.5			33.8	32.3			32.4	72		66.2	27.2		1.44	0.73			17.8	52.7			23.6	56			3	0			1:8	7611	4214	2813	2247			1250	1445	4800	2889	526	875	583	3030	1062
	14.9	22.1			25.6	27.8		Tem	43.1	69.9	Tcm	54.6	28.6	Naïve	2.18	0.87			26.8	44.8			29.2	57.5			3	1			1:32	3492	1300	1173	802			617	367	1425	1288	210	336	235	998	477
	15.4	30.2			36	37.7			54.1	64.4		44.3	32.8		1.46	1.75			38.5	48.8			47	49.6			4	1			1:128	1624	477	391	319			292	181	538	521	109	117	89	296	154
	16.3	29.5			41.6	35.7			54.3	60.8		43.9	36.9		1.65	1.6			38.8	46.2			48.7	63.6			3	2			1:512	619	200	154	133			123	81.8	186	181	66.8	45.8	42.8	86	52.9
																												2
																												2
																												1
																												2
																												2

## Sheet: S1
Tolerant lung
1
0
0
0
0
0

## Sheet: S2
S2 D	Foxp3cre	Foxp3creAregfl/fl
	1	3
	1	3
	1	3
		3

## Sheet: S10
S10		Naive B6					Balb/c - B6 d7
	1:8	116	131	283	208		2454	4605	1186	1507
	1:32	75	71.7	125	103		1411	1980	642	936
	1:128	50.7	50.7	73	59.8		678	864	319	549
	1:512	45	42.8	49.8	43.9		331	356	166	329

[truncated: 4 more sheets: S13, S14, S 15, S16]
